# Supplementary material for: Survey of the infant male urobiome and genomic analysis of Actinotignum spp
Source: NPJ Biofilms Microbiomes. 2023 Dec 1;9:91. doi: 10.1038/s41522-023-00457-6 (PMC10692110; doi:10.1038/s41522-023-00457-6)
Supplement: Supplementary file 3 — Supplementary Data 2 [file 41522_2023_457_MOESM3_ESM.xlsx]

## Sheet: Sheet1
ASV	V4_ASV_Sequence	Kingdom	Phylum	Class	Order	Family	Genus	H1	H10	H11	H12	H13	H14	H15	H16	H17	H18	H19	H2	H20	H21	H22	H23	H24	H25	H26	H27	H28	H29	H3	H30	H31	H32	H33	H34	H35	H36	H37	H38	H39	H4	H40	H41	H42	H43	H44	H45	H46	H47
ASV_1	TACGTAGGTGGCAAGCGTTATCCGGAATTATTGGGCGTAAAGCGCGCGTAGGCGGTTTTTTAAGTCTGATGTGAAAGCCCACGGCTCAACCGTGGAGGGTCATTGGAAACTGGAAAACTTGAGTGCAGAAGAGGAAAGTGGAATTCCATGTGTAGCGGTGAAATGCGCAGAGATATGGAGGAACACCAGTGGCGAAGGCGACTTTCTGGTCTGTAACTGACGCTGATGTGCGAAAGCGTGGGGATCAAACAGG	Bacteria	Firmicutes	Bacilli	Staphylococcales	Staphylococcaceae	Staphylococcus	48	368	225	358	66	326	476	279	215	193	353	234	327	93	677	224	692	225	314	403	771	249	554	309	314	69	0	345	248	312	285	73	322	0	461	118	15	0	174	501	566	253
ASV_2	TACGGAGGGTGCAAGCGTTAATCGGAATTACTGGGCGTAAAGCGCACGCAGGCGGTTTGTTAAGTCAGATGTGAAATCCCCGGGCTCAACCTGGGAACTGCATCTGATACTGGCAAGCTTGAGTCTCGTAGAGGGGGGTAGAATTCCAGGTGTAGCGGTGAAATGCGTAGAGATCTGGAGGAATACCGGTGGCGAAGGCGGCCCCCTGGACGAAGACTGACGCTCAGGTGCGAAAGCGTGGGGAGCAAACAGG	Bacteria	Proteobacteria	Gammaproteobacteria	Enterobacterales	Enterobacteriaceae	Escherichia-Shigella	419	0	810	188	100	379	53	263	73	396	761	64	380	144	638	0	820	333	262	0	548	164	324	0	540	28721	670	136	225	267	576	200	425	325	780	127	419	393	481	667	180	147
ASV_3	TACGTAGGTGGCAAGCGTTGTCCGGATTTATTGGGCGTAAAGCGAGTGCAGGCGGCTCGATAAGTCTGATGTGAAAGCCTTCGGCTCAACCGGAGAATTGCATCAGAAACTGTCGAGCTTGAGTACAGAAGAGGAGAGTGGAACTCCATGTGTAGCGGTGAAATGCGTAGATATATGGAAGAACACCGGTGGCGAAGGCGGCTCTCTGGTCTGTTACTGACGCTGAGGCTCGAAAGCATGGGTAGCGAACAGG	Bacteria	Firmicutes	Bacilli	Lactobacillales	Lactobacillaceae	Lactobacillus	169	396	19	101	143	98	396	143	60	422	0	174	287	159	59	43	162	276	0	254	83	0	103	266	0	298	185	260	0	339	0	0	1610	121	282	0	81	117	256	0	242	235
ASV_4	TACGTAGGGCGCAAGCGTTATCCGGAATTATTGGGCGTAAAGAGCTTGTAGGCGGTTCGTCGCGTCTGGTGTGAAAGCCCATCGCTTAACGGTGGGTCTGCGCCGGGTACGGGCGGGCTAGAGTGCAGTAGGGGAGACTGGAATTCCCGGTGTAACGGTGGAATGTGTAGATATCGGGAAGAACACCAATGGCGAAGGCAGGTCTCTGGGCTGTTACTGACGCTGAGAAGCGAAAGCGTGGGGAGCGAACAGG	Bacteria	Actinobacteriota	Actinobacteria	Bifidobacteriales	Bifidobacteriaceae	Gardnerella	0	0	0	0	58	0	0	116	0	0	0	0	0	0	0	0	0	0	197	0	0	0	0	0	0	199	0	125	0	239	0	0	977	0	0	0	0	53	0	57	0	0
ASV_5	TACGTAGGTGGCAAGCGTTGTCCGGATTTATTGGGCGTAAAGCGAGCGCAGGCGGAAGAATAAGTCTGATGTGAAAGCCCTCGGCTTAACCGAGGAACTGCATCGGAAACTGTTTTTCTTGAGTGCAGAAGAGGAGAGTGGAACTCCATGTGTAGCGGTGGAATGCGTAGATATATGGAAGAACACCAGTGGCGAAGGCGGCTCTCTGGTCTGCAACTGACGCTGAGGCTCGAAAGCATGGGTAGCGAACAGG	Bacteria	Firmicutes	Bacilli	Lactobacillales	Lactobacillaceae	Lactobacillus	139	149	102	225	0	0	6	213	0	129	0	76	102	118	0	0	0	163	0	169	52	72	0	150	122	135	77	288	2	96	142	155	754	0	234	0	0	67	0	0	126	112
ASV_6	TACGGAAGGTCCGGGCGTTATCCGGATTTATTGGGTTTAAAGGGAGCGTAGGCTGTCTATTAAGCGTGTTGTGAAATATACCGGCTCAACCGGTGGCTTGCAGCGCGAACTGGTCGACTTGAGTATGCAGGAAGTAGGCGGAATTCATGGTGTAGCGGTGAAATGCTTAGATATCATGACGAACTCCGATTGCGCAGGCAGCTTACTGTAGCATAACTGACGCTGATGCTCGAAAGTGCGGGTATCAAACAGG	Bacteria	Bacteroidota	Bacteroidia	Bacteroidales	Prevotellaceae	Prevotella	0	0	268	0	0	3	0	50	0	0	32	171	0	7586	0	0	0	0	0	0	0	0	0	0	0	0	0	0	75	144	0	0	181	192	0	0	0	0	0	0	0	0
ASV_7	TACGGAAGGTCCAGGCGTTATCCGGATTTATTGGGTTTAAAGGGAGTGTAGGCGGTTGGTTAAGCGTGTTGTGAAATGTAGATGCTCAACATCTGACTTGCAGCGCGAACTGGCTGACTTGAGTACACACAACGTAGGCGGAATTCATGGTGTAGCGGTGAAATGCTTAGATATCATGAAGAACTCCGATTGCGAAGGCAGCTTACGGGAGTGTTACTGACGCTTAAGCTCGAAGGTGCGGGTATCGAACAGG	Bacteria	Bacteroidota	Bacteroidia	Bacteroidales	Prevotellaceae	Prevotella	0	0	0	0	0	0	0	0	0	0	0	0	0	5287	0	0	41	0	0	0	0	0	0	0	0	0	195	0	0	0	0	0	130	0	0	0	0	0	0	0	0	0
ASV_8	TACAGAGGGTGCAAGCGTTAATCGGATTTACTGGGCGTAAAGCGCGCGTAGGTGGCCAATTAAGTCAAATGTGAAATCCCCGAGCTTAACTTGGGAATTGCATTCGATACTGGTTGGCTAGAGTATGGGAGAGGATGGTAGAATTCCAGGTGTAGCGGTGAAATGCGTAGAGATCTGGAGGAATACCGATGGCGAAGGCAGCCATCTGGCCTAATACTGACACTGAGGTGCGAAAGCATGGGGAGCAAACAGG	Bacteria	Proteobacteria	Gammaproteobacteria	Pseudomonadales	Moraxellaceae	Acinetobacter	345	251	335	115	155	93	137	373	77	168	293	203	303	182	228	175	196	184	262	156	133	108	159	439	296	153	216	199	105	341	185	240	79	312	168	107	121	140	176	255	243	145
ASV_9	TACGGAAGGTCCGGGCGTTATCCGGATTTATTGGGTTTAAAGGGAGCGTAGGCTGGAGATTAAGTGTGTTGTGAAATGTAGACGCTCAACGTCTGACTTGCAGCGCATACTGGTTTCCTTGAGTACGCACAACGTTGGCGGAATTCGTCGTGTAGCGGTGAAATGCTTAGATATGACGAAGAACTCCGATTGCGAAGGCAGCTGACGGGAGCGCAACTGACGCTGAAGCTCGAAGGTGCGGGTATCGAACAGG	Bacteria	Bacteroidota	Bacteroidia	Bacteroidales	Prevotellaceae	Prevotella_7	0	0	0	0	0	0	0	0	0	9247	0	0	0	0	0	78	0	0	121	0	0	50	0	127	0	0	0	0	154	0	0	0	0	0	0	0	0	0	0	0	0	0
ASV_10	TACGGAGGGTGCAAGCGTTAATCGGAATTACTGGGCGTAAAGCGCACGCAGGCGGTCTGTCAAGTCGGATGTGAAATCCCCGGGCTCAACCTGGGAACTGCATTCGAAACTGGCAGGCTGGAGTCTTGTAGAGGGGGGTAGAATTCCAGGTGTAGCGGTGAAATGCGTAGAGATCTGGAGGAATACCGGTGGCGAAGGCGGCCCCCTGGACAAAGACTGACGCTCAGGTGCGAAAGCGTGGGGAGCAAACAGG	Bacteria	Proteobacteria	Gammaproteobacteria	Enterobacterales	Enterobacteriaceae	NA	0	0	0	0	0	2334	0	0	0	8460	0	0	0	0	0	0	0	0	0	0	0	0	0	0	0	186	0	0	0	0	0	0	0	0	0	0	0	0	0	0	0	0
ASV_11	TACGTAGGGTCCGAGCGTTGTCCGGAATTATTGGGCGTAAAGAGCTCGTAGGCGGCATGTCGCGTCTGCTGTGAAAGACCGGGGCTTAACTCCGGTTCTGCAGTGGATACGGGCATGCTAGAGGTAGGTAGGGGAAACTGGAATTCCTGGTGTAGCGGTGAAATGCGCAGATATCAGGAGGAACACCGGTGGCGAAGGCGGGTTTCTGGGCCTTACCTGACGCTGAGGAGCGAAAGCATGGGGAGCGAACAGG	Bacteria	Actinobacteriota	Actinobacteria	Streptosporangiales	Nocardiopsaceae	Nocardiopsis	198	281	281	253	205	242	139	530	229	197	264	288	280	369	245	381	388	144	297	229	163	83	386	489	154	273	206	241	294	259	192	238	114	92	169	307	276	91	203	420	151	342
ASV_12	TACGAAGGGTGCAAGCGTTAATCGGAATTACTGGGCGTAAAGCGCGCGTAGGTGGTTCGTTAAGTTGGATGTGAAAGCCCCGGGCTCAACCTGGGAACTGCATCCAAAACTGGCGAGCTAGAGTATGGCAGAGGGTGGTGGAATTTCCTGTGTAGCGGTGAAATGCGTAGATATAGGAAGGAACACCAGTGGCGAAGGCGACCACCTGGGCTAATACTGACACTGAGGTGCGAAAGCGTGGGGAGCAAACAGG	Bacteria	Proteobacteria	Gammaproteobacteria	Pseudomonadales	Pseudomonadaceae	Pseudomonas	44	50	163	197	39	164	68	91	53	109	94	203	143	103	73	34	209	285	0	53	170	185	127	122	170	164	94	82	70	95	119	56	31	183	44	81	96	28	0	150	85	97
ASV_13	TACGTAGGGTCCGAGCGTTGTCCGGAATTATTGGGCGTAAAGAGCTCGTAGGCGGCGTGTCGCGTCTGCTGTGAAAGACCGGGGCTTAACTCCGGTTTTGCAGTGGATACGGGCATGCTAGAGGTAGGTAGGGGAGACTGGAATTCCTGGTGTAGCGGTGGAATGCGCAGATATCAGGAGGAACACCGGTGGCGAAGGCGGGTCTCTGGGCCTTACCTGACGCTGAGGAGCGAAAGCATGGGGAGCGAACAGG	Bacteria	Actinobacteriota	Actinobacteria	Streptosporangiales	Nocardiopsaceae	Nocardiopsis	143	225	87	131	245	133	55	82	87	122	160	68	187	103	114	118	75	45	194	77	152	49	173	167	87	25	64	212	72	0	140	138	31	101	148	116	137	43	116	181	170	132
ASV_14	TACGGAGGGTGCAAGCGTTATCCGGATTCACTGGGTTTAAAGGGTGCGTAGGCGGGTTTGTAAGTCAGTGGTGAAATCCCCGAGCTTAACTTGGGAACTGCCATTGATACTGCAAGTCTTGAATTTTCTGGAGGTAAGCGGAATATGTCATGTAGCGGTGAAATGCTTAGATATGACATAGAACACCCATTGCGAAGGCAGCTTACTACGGGAATATTGACGCTGAGGCACGAAAGCGTGGGGATCAAACAGG	Bacteria	Bacteroidota	Bacteroidia	Chitinophagales	Chitinophagaceae	Lacibacter	0	0	370	119	29	162	85	54	0	150	0	1056	0	322	0	301	0	320	758	307	138	0	214	683	478	0	303	0	252	188	159	482	3140	374	52	581	168	517	142	83	96	969
ASV_15	TACGGAAGGTCCGGGCGTTATCCGGATTTATTGGGTTTAAAGGGAGTGTAGGCGGCCTGTTAAGCGTGTTGTGAAATGTAGATGCTCAACATCTGAACTGCAGCGCGAACTGGCTGGCTTGAGTACACGCAACGTGGGCGGAATTCATGGTGTAGCGGTGAAATGCTTAGATATCATGAGGAACTCCTATTGCGAAGGCAGCTCACGGGAGTGTCACTGACGCTTAAGCTCGAAGGTGCGGGTATCAAACAGG	Bacteria	Bacteroidota	Bacteroidia	Bacteroidales	Prevotellaceae	Prevotella	0	0	0	0	0	0	0	0	19667	0	0	0	0	0	0	0	0	0	0	0	0	0	0	0	141	0	0	0	0	0	0	0	0	0	0	0	0	0	0	0	0	0
ASV_16	CACGTAAGTTGCGAGCGTTGTTCGGAATTATTGAGCGTAAAGGGCATGTAGGCGGTTGTTTGCTCGACATGGTTCGAGCTGGTAGAGATGCGGCCGTCCTAAGAGGAGAGTAGTGCGTCGCAAAGCACCCGGGTCAAGAGCCGGAGTTGACAGCACACCTTGACTCACTCGTATGGCAATAGCAGGACCACATTCGGGTTCGCGCATTACGATTACCACGTGGTCCTTGCTCGACCCGCGGGGAGCAAACAGG	Bacteria	NA	NA	NA	NA	NA	167	221	0	185	0	112	16	71	0	183	120	40	0	431	0	28	692	0	152	333	0	0	270	214	0	725	0	61	0	308	233	0	273	104	74	0	0	370	158	330	287	378
ASV_17	TACGTAGGGTGCAAGCGTTAATCGGAATTACTGGGCGTAAAGCGTGCGCAGGCGGTAATGTAAGACAGTTGTGAAATCCCCGGGCTCAACCTGGGAACTGCATCTGTGACTGCATTGCTGGAGTACGGTAGAGGGGGATGGAATTCCGCGTGTAGCAGTGAAATGCGTAGATATGCGGAGGAACACCGATGGCGAAGGCAATCCCCTGGACCTGTACTGACGCTCATGCACGAAAGCGTGGGGAGCAAACAGG	Bacteria	Proteobacteria	Gammaproteobacteria	Burkholderiales	Comamonadaceae	Variovorax	129	0	0	264	239	154	93	378	147	0	0	102	188	551	537	119	348	122	300	0	131	0	0	0	0	193	110	337	298	480	0	0	226	0	296	28	299	132	108	158	0	419
ASV_18	TACGGAAGGTCCGGGCGTTATCCGGATTTATTGGGTTTAAAGGGAGCGTAGGCTGTCTATTAAGCGTGTTGTGAAATTTACCGGCTCAACCGGTGGCTTGCAGCGCGAACTGGTCGACTTGAGTATGCAGGAAGTAGGCGGAATTCATGGTGTAGCGGTGAAATGCTTAGATATCATGACGAACTCCGATTGCGCAGGCAGCTTACTGTAGCATAACTGACGCTGATGCTCGAAAGTGCGGGTATCAAACAGG	Bacteria	Bacteroidota	Bacteroidia	Bacteroidales	Prevotellaceae	Prevotella	0	0	292	0	63	1486	25	170	0	0	0	77	0	3663	0	0	0	0	95	0	0	0	9	0	0	0	0	0	203	63	121	0	382	39	0	0	0	0	0	109	0	118
[truncated: 8 more columns]
